# Supplementary material for: Superhydrophilic Polyurethane/Polydopamine Nanofibrous Materials Enhancing Cell Adhesion for Application in Tissue Engineering
Source: Int J Mol Sci. 2020 Sep 16;21(18):6798. doi: 10.3390/ijms21186798 (PMC7555238; doi:10.3390/ijms21186798)
Supplement: Supplementary file 1 [file ijms-21-06798-s001.zip]

Archive with 4 entries (4 files):
- VIDEO_S1.mpg
- VIDEO_S2.mpg
- VIDEO_S3.mpg
- Supplementary materials.docx
